# Supplementary material for: Neurodevelopmental and Movement Disorder Due to a Mutation in the GNAO1 Gene: A Case Report
Source: Rev Neurol. 2025 Sep 22;80(8):46799. [Article in Spanish] doi: 10.31083/RN46799 (PMC12516824; doi:10.31083/RN46799)
Supplement: Supplementary file 1 [file 1576-6578-80-8-46799-s1.zip]

Archive with 1 entries (1 files):
- Material Suplementario-CARE-checklist-Spanish-2013.pdf
